# Supplementary material for: Quality Control, Anti-Hyperglycemic, and Anti-Inflammatory Assessment of Colvillea racemosa Leaves Using In Vitro, In Vivo Investigations and Its Correlation with the Phytoconstituents Identified via LC-QTOF-MS and MS/MS
Source: Plants (Basel). 2022 Mar 21;11(6):830. doi: 10.3390/plants11060830 (PMC8948708; doi:10.3390/plants11060830)
Supplement: Supplementary file 1 [file plants-11-00830-s001.zip]

Archive with 4 entries (3 files):
- plants-1641468-supplementary/
- plants-1641468-supplementary/figure  S1.tif
- plants-1641468-supplementary/figure S2.tif
- plants-1641468-supplementary/plants-1641468 supplementary figure caption.pdf
